# Supplementary material for: A First Generation BAC-Based Physical Map of the Asian Seabass (Lates calcarifer)
Source: PLoS One. 2010 Aug 5;5(8):e11974. doi: 10.1371/journal.pone.0011974 (PMC2916840; doi:10.1371/journal.pone.0011974)
Supplement: Table S1 — Positive clones in Asian seabass BAC library screened using SNP markers and their locations in Asian seabass physical map. (0.05 MB XLS) [file pone.0011974.s001.xls]

## Sheet: Sheet1
Table S1. Positive clones in the BAC library screened using SNP markers and their locations in BAC-based physical map
A symbol '/' indicated the clone was removed from contig assembly during analysis
SNP marker	Positive clone	Positive contig in physical map
Lca SNP16	E04_CBP1133	CTG372
Lca SNP16	B07_CBP1253	CTG372
Lca SNP18	E02_CBP1224	CTG4021
Lca SNP18	F01_CBP1162	CTG765
Lca SNP20	H02_CBP0161	Singleton
Lca SNP20	C04_CBP0173	Singleton
Lca SNP22	C01_CBP0242	CTG740
Lca SNP22	F07_CBP0251	CTG740
Lca SNP24	B12_CBP0182	CTG1309
Lca SNP24	B06_CBP0324	CTG1309
Lca SNP25	A11_CBP028	/
Lca SNP25	G06_CBP028	/
Lca SNP25	E01_CBP0222	CTG158
Lca SNP25	C04_CBP0222	CTG293
Lca SNP26	A09_CBP0364	CTG2385
Lca SNP26	E07_CBP0391	CTG2385
Lca SNP28	G01_CBP0154	CTG1007
Lca SNP28	C01_CBP0413	CTG1105
Lca SNP28	G07_CBP0154	CTG2100
Lca SNP28	A11_CBP0413	CTG390
Lca SNP28	H01_CBP0154	CTG790
Lca SNP28	D01_CBP0413	CTG867
Lca SNP30	A01_CBP0374	CTG1192
Lca SNP30	E04_CBP0293	CTG43
Lca SNP31	D08_CBP0312	CTG425
Lca SNP31	B10_CBP0572	CTG425
Lca SNP32	G09_CBP0521	CTG1528
Lca SNP34	B07_CBP0251	CTG919
Lca SNP35	F08_CBP0214	CTG772
Lca SNP35	D06_CBP0261	CTG903
Lca SNP37	E11_CBP0284	CTG2432
Lca SNP37	D01_CBP0243	CTG49
Lca SNP39	H10_CBP0163	CTG737
Lca SNP39	G04_CBP0213	CTG737
Lca SNP40	C02_CBP0014	CTG3165
Lca SNP42	D01_CBP0422	CTG1869
Lca SNP44	D12_CBP0013	Singleton
Lca SNP45	B11_CBP0462	CTG1977
Lca SNP45	A11_CBP0464	CTG2072
Lca SNP46	C03_CBP1174	CTG1799
Lca SNP46	B12_CBP0153	CTG1799
Lca SNP46	G03_CBP0464	CTG3489
Lca SNP48	D05_CBP0303	CTG57
Lca SNP48	C09_CBP0303	Singleton
Lca SNP49	F12_CBP0284	CTG3366
Lca SNP49	A07_CBP0284	CTG544
Lca SNP50	B07_CBP0463	CTG2272
Lca SNP50	G01_CBP0141	CTG3801
Lca SNP51	E09_CBP0184	/
Lca SNP51	G10_CBP0184	/
Lca SNP52	B01_CBP0172	CTG150
Lca SNP52	E04_CBP0354	CTG150
Lca SNP54	A10_CBP0114	CTG890
Lca SNP54	H12_CBP0164	CTG890
Lca SNP56	F02_CBP0204	CTG1122
Lca SNP56	F09_CBP0951	CTG1122
Lca SNP59	A03_CBP0702	CTG42
Lca SNP59	A11_CBP1012	CTG877
Lca SNP62	F11_CBP1181	CTG1069
Lca SNP62	B10_CBP0242	CTG2354
Lca SNP63	B09_CBP0471	/
Lca SNP63	B10_CBP0471	/
Lca SNP63	A09_CBP0363	CTG1079
Lca SNP66	H08_CBP1153	CTG619
Lca SNP66	C02_CBP1191	CTG619
Lca SNP67	G06_CBP0401	CTG470
Lca SNP68	G12_CBP0084	CTG489
Lca SNP70	E01_CBP0584	CTG1140
Lca SNP70	D02_CBP0631	CTG1140
Lca SNP70	G01_CBP0584	CTG518
Lca SNP71	H12_CBP1104	Singleton
Lca SNP72	D10_CBP0684	CTG694
Lca SNP72	F04_CBP0601	CTG99
Lca SNP73	B11_CBP0112	/
Lca SNP73	D08_CBP0122	CTG1785
Lca SNP75	E11_CBP0203	CTG1300
Lca SNP75	C10_CBP0281	CTG1300
Lca SNP78	C07_CBP0171	CTG1528
Lca SNP78	A01_CBP0521	Singleton
Lca SNP80	A12_CBP0353	CTG484
Lca SNP80	D07_CBP0143	CTG560
Lca SNP82	F02_CBP0633	/
Lca SNP82	D02_CBP0143	CTG1803
Lca SNP83	B01_CBP1241	CTG1101
Lca SNP86	C10_CBP0074	CTG1378
Lca SNP87	E08_CBP0302	CTG1052
Lca SNP87	F02_CBP0421	CTG470
Lca SNP87	A09_CBP0193	CTG506
Lca SNP88	G06_CBP0142	CTG2035
Lca SNP88	A02_CBP0184	CTG843
Lca SNP91	G11_CBP0254	CTG2067
Lca SNP91	F12_CBP0263	CTG2176
Lca SNP92	A10_CBP0152	CTG1408
Lca SNP92	B06_CBP0153	CTG466
Lca SNP93	B05_CBP0231	CTG1765
Lca SNP93	A11_CBP0383	CTG1765
Lca SNP95	C08_CBP0263	CTG677
Lca SNP95	E05_CBP0541	CTG677
Lca SNP96	E05_CBP0254	CTG1061
Lca SNP96	G10_CBP0354	CTG138
Lca SNP98	B12_CBP0452	CTG349
Lca SNP98	E01_CBP0443	CTG349
Lca SNP99	A08_CBP0371	/
Lca SNP99	A11_CBP0131	CTG32
Lca SNP100	G11_CBP0143	CTG301
Lca SNP100	A05_CBP0344	Singleton
Lca SNP101	E08_CBP1094	CTG2641
Lca SNP101	H03_CBP1211	CTG2641
Lca SNP102	D01_CBP0074	CTG1830
Lca SNP102	F05_CBP0042	CTG2509
Lca SNP103	E09_CBP0162	CTG184
Lca SNP103	H12_CBP0641	Singleton
Lca SNP104	H11_CBP0361	CTG1314
Lca SNP104	E12_CBP0043	CTG1314
Lca SNP105	D05_CBP0202	CTG423
Lca SNP105	H02_CBP0282	CTG423
Lca SNP106	F06_CBP0603	CTG354
Lca SNP106	C08_CBP0063	CTG354
Lca SNP107	B02_CBP0121	CTG251
Lca SNP107	H11_CBP0122	CTG251
Lca SNP109	E09_CBP0261	CTG349
Lca SNP109	E01_CBP0443	CTG349
Lca SNP110	A06_CBP0041	CTG2
Lca SNP110	A07_CBP0073	Singleton
Lca SNP112	B02_CBP0063	CTG1789
Lca SNP112	G01_CBP0233	CTG75
Lca SNP113	E01_CBP0121	CTG1899
Lca SNP116	E04_CBP0132	CTG1089
Lca SNP116	H10_CBP0544	CTG1089
Lca SNP121	C12_CBP0301	CTG1906
Lca SNP122	A05_CBP1192	CTG1972
Lca SNP122	A04_CBP0332	Singleton
Lca SNP123	D06_CBP0472	Singleton
Lca SNP126	A03_CBP0694	CTG182
Lca SNP127	G02_CBP0173	CTG725
Lca SNP128	F12_CBP0621	CTG75
Lca SNP138	E02_CBP0143	CTG1628
Lca SNP140	F10_CBP0344	CTG349
Lca SNP140	A05_CBP0433	CTG349
Lca SNP142	F12_CBP0403	CTG403
Lca SNP142	G09_CBP0471	Singleton
Lca SNP150	G11_CBP0492	/
Lca SNP152	D08_CBP0153	CTG3486
Lca SNP157	H06_CBP0014	CTG3481
Lca SNP157	E01_CBP0234	CTG3564
Lca SNP157	D06_CBP0321	CTG98
Lca SNP161	C07_CBP0312	CTG1152
Lca SNP164	C12_CBP0052	CTG207
Lca SNP165	A07_CBP0063	CTG1279
Lca SNP167	D01_CBP0464	CTG2661
Lca SNP169	H02_CBP0012	CTG524
Lca SNP176	F11_CBP0362	CTG702
Lca SNP177	G06_CBP0083	CTG312
Lca SNP190	G12_CBP0421	CTG592
Lca SNP195	C12_CBP0414	CTG198
Lca SNP196	G09_CBP0142	CTG2050
Lca SNP199	F07_CBP0422	CTG546
Lca SNP199	A07_CBP0173	Singleton
Lca SNP201	B10_CBP0641	CTG1328
Lca SNP201	A07_CBP0694	CTG172
Lca SNP202	E08_CBP1224	CTG1849
Lca SNP202	B04_CBP0954	CTG1849
Lca SNP207	F09_CBP0152	CTG1214
Lca SNP207	E07_CBP0241	CTG1214
Lca SNP209	E12_CBP0161	CTG558
Lca SNP209	E02_CBP0311	CTG558
Lca SNP211	B07_CBP0422	CTG208
Lca SNP211	A10_CBP0394	CTG208
Lca SNP212	E05_CBP0304	CTG1818
Lca SNP212	G04_CBP0122	CTG628
Lca SNP213	F09_CBP0063	CTG1298
Lca SNP5HTT	H02_CBP0362	CTG584
Lca SNP5HTT	H09_CBP0282	CTG921
Lca SNP5HTT	A04_CBP0282	Singleton
Lca SNPAMY	D04_CBP0413	CTG2833
Lca SNPAMY	E11_CBP0401	Singleton
Lca SNPANTIF02	F05_CBP1064	CTG1008
Lca SNPANTIF02	C01_CBP1114	CTG1008
Lca SNPANTIF02	C10_CBP1233	CTG1008
Lca SNPANTIF02	G02_CBP1254	CTG1008
Lca SNPANTIF02	G12_CBP0291	CTG13
Lca SNPANTIF02	B07_CBP0151	CTG1584
Lca SNPANTIF02	C10_CBP0121	CTG302
Lca SNPANTIF02	A07_CBP0384	CTG3514
Lca SNPANTIF02	B05_CBP0314	CTG389
Lca SNPAP F1R1	H01_CBP0111	CTG1048
Lca SNPAP F1R1	B11_CBP0044	Singleton
Lca SNPBIG	F07_CBP0193	CTG1850
Lca SNPBIG	G03_CBP0941	CTG1850
Lca SNPCYP19A2	E08_CBP0271	CTG217
Lca SNPCYP19A2	E03_CBP0273	CTG217
Lca SNPLECT2	H05_CBP1124	CTG2718
Lca SNPLECT2	A11_CBP1081	CTG37
Lca SNPMSTN	F08_CBP0443	/
Lca SNPMSTN	F10_CBP1142	CTG3179
Lca SNPMSTN	C07_CBP1164	CTG3179
Lca SNPMSTN	H01_CBP1162	Singleton
Lca SNPMX A2B2	H06_CBP1133	CTG1210
Lca SNPMX A2B2	D09_CBP1184	CTG1210
Lca SNPMX A2B2	G04_CBP0143	CTG1210
Lca SNPMX A2B2	C10_CBP0023	CTG1210
Lca SNPMX A2B2	G01_CBP0283	CTG1210
Lca SNPMX A2B2	G02_CBP0333	CTG1651
Lca SNPMYOSIN A2B5	F01_CBP0192	CTG2737
Lca SNPMYOSIN A2B5	C08_CBP0214	CTG964
Lca SNPMYOSIN A8B8	A02_CBP0951	/
Lca SNPMYOSIN A8B8	A03_CBP0951	CTG249
Lca SNPMYOSIN A8B8	C01_CBP0944	CTG506
Lca SNPPI	G11_CBP0924	/
Lca SNPPI	D01_CBP0233	CTG2313
Lca SNPPI	A02_CBP0581	CTG869
Lca SNPPR	H08_CBP1283	CTG2439
Lca SNPPR	E12_CBP1121	CTG746
Lca SNPRF	C03_CBP0153	CTG1965
Lca SNPRF	E06_CBP0474	CTG1965
Lca SNPTIF2	G11_CBP0193	CTG1528
Lca SNPTIF2	B03_CBP0252	CTG231
Lca SNPAPF1R1	E10_CBP0022	/
Lca SNPAPF1R1	E04_CBP0011	CTG857
Lca SNPTUBFR	H04_CBP0144	CTG784
Lca SNPTUBFR	C08_CBP0151	CTG784
Lca SNPUNK	D10_CBP1163	CTG2350
Lca SNPUNK	B06_CBP0374	CTG2350
Lca SNPUNK	E03_CBP0473	CTG2350
Lca SNPUNK	B05_CBP0673	CTG2350
Lca SNPLYSOMG	H04_CBP0423	CTG215
Lca SNPLYSOMG	D01_CBP0504	CTG215
Lca SNPLYSOMG	E09_CBP0954	CTG215
Lca SNPLYSOMG	G12_CBP1072	CTG215
Lca SNPLYSOMG	D09_CBP1084	CTG215
Lca SNPLYSOMG	F09_CBP1202	CTG215
Lca SNPLYSOMG	A11_CBP1261	CTG215
Lca SNPLYSOMG	F04_CBP0264	CTG215
Lca SNPLYSOMG	E09_CBP0031	CTG215
Lca SNPLYSOMG	C05_CBP0324	CTG215
Lca SNPLYSOMG	G12_CBP1094	CTG25
