# Supplementary material for: A First Generation BAC-Based Physical Map of the Asian Seabass (Lates calcarifer)
Source: PLoS One. 2010 Aug 5;5(8):e11974. doi: 10.1371/journal.pone.0011974 (PMC2916840; doi:10.1371/journal.pone.0011974)
Supplement: Table S2 — SNP marker primers used for identification of contig reliability. (0.04 MB XLS) [file pone.0011974.s002.xls]

## Sheet: Sheet1
Table S2. SNP marker primers used for identification of contig reliability
Primer name	Primer sequence	Melting temperature	Expected product size (bp)
Lca SNP 16 F	AAGTGCACAGTGCCAATTAGGAGA	60	220
Lca SNP 16 R	CTTGCTCATTTCAGACGCTTCACT
Lca SNP 18 F	AGGCTGGAGCTGACGTAGTTGAC	60	223
Lca SNP 18 R	TAGACATCAGCGTTGCCAGATTTC
Lca SNP 20 F	GATCCCAGCAGAGCAAACATTAGG	55	157
Lca SNP 20 R	GGGAGGGGCAGGTGAATCTCT
Lca SNP 22 F	GCCCCCGTTGGCAGACC	60	350
Lca SNP 22 R	TGCAGCGCTCAGCAAGGAC
Lca SNP 24 F	AGAGAAAGGCACAGGAAGGTAGAT	53	323
Lca SNP 24 R	AAGGAAAGCGGAGGGAAAACT
Lca SNP 25 F	TGTGGGCTTAGGAGGTTTTTATTC	54	425
Lca SNP 25 R	TGCCCCAAAGGTATGACTTAGACT
Lca SNP 26 F	GCTTCCGCACCCTCAAACTCA	60	400
Lca SNP 26 R	ACGGCGGCCACGGTCAGGTAG
Lca SNP 28 F	GCCCTGGTTTTGCAAGGACTGT	58	297
Lca SNP 28 R	CATAAGGCGGAGAGCCACTGC
Lca SNP 30 F	GAGGGCCTGTTGCACTTGGTA	60	400
Lca SNP 30 R	CCGTTTGGCAGCTTTTCTCAC
Lca SNP 31 F	AAATCAGGCGACAATCCTTTATGG	60	1000
Lca SNP 31 R	AAGGTCGTGCAGACAAGCAGTTTA
Lca SNP 32 F	CGCGGGTCGGCCTTCTCT	55	391
Lca SNP 32 R	GATGCCACCGCTTTGAGTCACA
Lca SNP 34 F	TCAGGGGATCACCAGAGTCA	55	386
Lca SNP 34 R	GCCAGGCAGAAAATAACAGAGT
Lca SNP 35 F	ATGCAGGTGGTGTGGAGGTGTG	56	345
Lca SNP 35 R	GGTGGTGCGTGCAGGGTAAGTAT
Lca SNP 37 F	GGACTAACAGGGGGACTGC	60	600
Lca SNP 37 R	CTGCCATTCTGAATTTGTCATTA
Lca SNP 39 F	AGCATGCCTGGAATCTTGGTC	55	271
Lca SNP 39 R	TTCTCCTCCGCTTTCTCTTTTTG
Lca SNP 40 F	TTGTTTTTATCTTGCCCTTACTTG	52	398
Lca SNP 40 R	GACGAGCCCTCCATCCTTC
Lca SNP 42 F	GGCAAACACCTGACAAACAAG	54	376
Lca SNP 42 R	GTAATCGCGTAACCAGGAACC
Lca SNP 44 F	ACGCGTGGACTAACATCAGTGA	52	354
Lca SNP 44 R	GGAGCATGAGAGGGAGTGAGAG
Lca SNP 45 F	ACTGATCGTAAAGGCTGAGAATAA	53	285
Lca SNP 45 R	GGGTAGACCTGTCATAAACATCAG
Lca SNP 46 F	CACCCAGTGGGATCAGAGTGC	55	217
Lca SNP 46 R	GCTCCGCCGAGACTTGTTGT
Lca SNP 48 F	ACGAGCCCTCCATCCTTCCT	55	168
Lca SNP 48 R	GGCTGGCTGTTTGGAGTCTCA
Lca SNP 49 F	ACAGGGCTCGCTGAGTCGTG	60	600
Lca SNP 49 R	AAAGGGCTAAGGCCTGGAAAAA
Lca SNP 50 F	CAAACGTGGGACTGTCTGC	54	303
Lca SNP 50 R	GCACGCTTGCACTCTTGATA
Lca SNP 51 F	TGGCATTTGTTAAGGCGTTTAGAT	55	400
Lca SNP 51 R	AACTCCCTCTTCATCACTGTCTGA
Lca SNP 52 F	CACAATCACGGGGACAGAATCACT	53	301
Lca SNP 52 R	TCTGGGACTGCGGAACATCACTAC
Lca SNP 54 F	CCGATCCAGGGTCTTTAT	52	316
Lca SNP 54 R	TGTGTTTGGCCGTTTTAT
Lca SNP 56 F	ACAGCTCTCCCACAGTCAT	51	385
Lca SNP 56 R	TACAGCCATTAAAGTCAACATAG
Lca SNP 59 F	AATGCAGCGGCAACATCTTGTATG	56	230
Lca SNP 59 R	GCACTGTGCTGCACCAATAATG
Lca SNP 62 F	AGCGGCTATCTGGCTTCTACCT	55	141
Lca SNP 62 R	GGGACCTTTTTGTGGGTTTAG
Lca SNP 63 F	GTCCGGTCCATCTCCCATCCT	56	361
Lca SNP 63 R	GGCCTGCCTCCATTTTTACAT
Lca SNP 66 F	CATTGCCCGGGCTCTGAG	54	252
Lca SNP 66 R	TCTCTACGCGTGGACTAACAATG
Lca SNP 67 F	ATGGCCAAGAGCCTCACTGAA	51	226
Lca SNP 67 R	TACACAGGGATTTCTTACATTTTC
Lca SNP 68 F	ACAAACACGCCCACGCAAACAT	57	152
Lca SNP 68 R	AGGTGGGGGCTAGAGGCTGGAG
Lca SNP 70 F	GCCGGCAAACCCAAAATA	54	242
Lca SNP 70 R	GCTCCCAACACCACCATCA
Lca SNP 71 F	TGACGCACATGCCTTTGAAAAA	56	355
Lca SNP 71 R	GGAGCAGCTACAGTCGCCTGAG
Lca SNP 72 F	TAGCGCATCCACATTATCTTTATG	53	331
Lca SNP 72 R	CTGTGGCCTTATTCTCTGTTTTCT
Lca SNP 73 F	AGAAATCTATGGAACAGGGCACAC	56	165
Lca SNP 73 R	ATCAGTGGTTCAATCAAGCAGTGG
Lca SNP 75 F	CAGCTTCGGCCGGTCTTCTC	57	298
Lca SNP 75 R	CAGGTTCTTGGCCATGGTCAGTAA
Lca SNP 78 F	CAAAGCAGAAACCACAAAGATAA	52	354
Lca SNP 78 R	GAAGTGATTCCCTCAAAGTGTTT
Lca SNP 80 F	ACCCTGCCAATTCGTATGTGATGT	57	336
Lca SNP 80 R	CAAGCCCCAACAGGTCAGAGC
Lca SNP 82 F	TCAAGTTTCAAGGGACATAAGACA	51	219
Lca SNP 82 R	CCCCCAGAAACCCACAAG
Lca SNP 83 F	CCCCCTAGGTTGCCGTCCTC	62	360
Lca SNP 83 R	CACCGGTGCTCGCAATGAACT
Lca SNP 86 F	GCAAACACGCATACATTCCAGT	55	186
Lca SNP 86 R	AGGTGCTCAGGGGGTTTCA
Lca SNP 87 F	CATTATGCCAGAGAACGTCAGGAA	54	246
Lca SNP 87 R	ATGGCCCAGATTAAAGGAACAAGT
Lca SNP 88 F	GAGCCTGGCCCAAACCTCTG	54	310
Lca SNP 88 R	ATATGGGCTCACTAACAGGGATGT
Lca SNP 91 F	TGGAGAACCACACCCATAGC	52	150
Lca SNP 91 R	GAGGCCAATGAGTGAGTTTGATA
Lca SNP 92 F	TACGGTTCATATAAATCACCACAA	53	378
Lca SNP 92 R	CCTTTAGGTACAGGGCAGGAC
Lca SNP 93 F	GACCGTGTGGTGCCTCAGATAG	60	500
Lca SNP 93 R	AGGGGCATGATTGGTCAGAGATA
Lca SNP 95 F	CCCTGATTATCTCTTGCCTTCC	60	400
Lca SNP 95 R	TTGCGCATAATCATTGAACTAAGA
Lca SNP 96 F	GCGTGGACTAGCAAATAACAATC	55	540
Lca SNP 96 R	TTTCCGTGCAAAAGCATAGAATA
Lca SNP 98 F	CATCCGCATCACCCTCACCAG	60	800
Lca SNP 98 R	AGGCGCTTGTGGATTCTCATCTG
Lca SNP 99 F	CCCCAAAAAGCCAATTGTTCAGC	60	350
Lca SNP 99 R	CACCCAGGACGTGGATGTGGAT
Lca SNP 100 F	CCCAGTATCGGCGCCTGAAGAC	60	800
Lca SNP 100 R	TCCTGCGGCTGGAAATGATGATAA
Lca SNP 101 F	TAATGGCCTGCTGGAACTTTC	55	200
Lca SNP 101 R	TACGGTTATGGTTAGGGTTAGGA
Lca SNP 102 F	CTCCCGCTCCTGCTGTCTGC	60	200
Lca SNP 102 R	GCTGCTGCTGCTGCTGCTTTAT
Lca SNP 103 F	TGTGCGCTTCTGTTTGTTTTTCTA	55	700
Lca SNP 103 R	AGGGCTATGCTGTTGGCTTTCT
Lca SNP 104 F	CAGACAGGCCAGGAGGAGCAG	60	300
Lca SNP 104 R	AGTGGACATTTTGGCTGAGCAGAG
Lca SNP 105 F	CAGCCCGCATGTATGAAAATGTAT	55	700
Lca SNP 105 R	AGCCTGCCAGCATGCTTTAGTTT
Lca SNP 106 F	CACGCACAAAGAGCTGTCACTGTC	60	700
Lca SNP 106 R	GTTGCAAAACGCCCACTTTCAG
Lca SNP 107 F	CCCCATGCCTGCTTTTCGTG	60	850
Lca SNP 107 R	ATCCGCATTCGGGTGAAGTTTC
Lca SNP 109 F	TGTGCGTCATGTGAGTGCTTCCT	60	600
Lca SNP 109 R	GTGACGCTCTGTTCGCTCCATAAT
Lca SNP 110 F	CACAGCCATCAGTGACATTTTCTT	55	300
Lca SNP 110 R	AGCAGCCGGTATTTCATTTCATC
Lca SNP 112 F	TGCCCTGACTAAATGCTTCTTG	55	500
Lca SNP 112 R	TGTGGGTTTCAGCTCAAATGAC
Lca SNP 113 F	GATCGAGACGGGCAAGTGGA	60	300
Lca SNP 113 R	GCAGCAAGGGAAGCAACAGC
Lca SNP 116 F	ATTGCACACCAGCATCACTCATA	55	132
Lca SNP 116 R	CCTGGGCAAAACCTACAAAAAC
Lca SNP 121 F	ACCGCAAACTGGATATACCTTGTA	55	501
Lca SNP 121 R	AACTTGGGGAATAGCTTCTTCAAT
Lca SNP 122 F	GTTCGCTAACTTTGGCAAGCAGT	55	242
Lca SNP 122 R	TCCCGACAGGAGGGTCAGG
Lca SNP 123 F	CCCCTTAAATTGTCATGTTAGATT	55	300
Lca SNP 123 R	CAAGCAGGGTCGATACAGTG
Lca SNP 126 F	CCCAAAAGAATCGAAAGACTCCA	55	200
Lca SNP 126 R	CCAGGCCTGTGCACTCATTATC
Lca SNP 127 F	GGGCCTTTTCGGCACCAGAG	60	400
Lca SNP 127 R	TACCCCCACCTGCTTTGCTTCTC
Lca SNP 128 F	GACCCCTGATGTCTACCACACCAA	60	800
Lca SNP 128 R	AATGGCATGCATCTTGTTGCTCTC
Lca SNP 138 F	TTGAGCAGGACGATTTACCAGAC	55	1000
Lca SNP 138 R	GAGAACACCAGAATGCACAATACA
Lca SNP 140 F	CATCCGCATCACCCTCACCAG	60	600
Lca SNP 140 R	ATCAGGCGCTTGTGGATTCTCATC
Lca SNP 142 F	TGGGCAAGATCACAAATCCTAC	55	400
Lca SNP 142 R	TTAACAGCCGACTTGAAAACAAC
Lca SNP 150 F	CGAAGCCACGCTGCTCAACA	60	600
Lca SNP 150 R	AGCCCATGTCGTCATCTGATTCCT
Lca SNP 152 F	TCCAGCCGACTGCTACTGTTG	60	400
Lca SNP 152 R	GGAACTACTGATTGGGCAGAAAAA
Lca SNP 157 F	ATTCCCCGTTACCCGTGGTCAC	60	200
Lca SNP 157 R	CGCGCATTTATCAGACCCAAAACC
Lca SNP 161 F	GCCGCAGCTCTCCACAGATACA	60	200
Lca SNP 161 R	AAAGGACCCAGGCTGGATTTGA
Lca SNP 164 F	GGGCAATTAAAAGGCTGGGTAAC	55	381
Lca SNP 164 R	GAAAGAAACAAGCGCTGAAGTGTG
Lca SNP 165 F	ATCTGAATACCCGCTCCACCTATG	60	163
Lca SNP 165 R	GTGCAGCTCATTTTCCACTTCAAC
Lca SNP 167 F	GGCCAGGCAGCCGTAGAAAATAA	60	400
Lca SNP 167 R	CTCTGCCGCTTTGTCTCAGTCTCC
Lca SNP 169 F	TGATGAGACTGAACTGCGAGACT	60	330
Lca SNP 169 R	CAGCTTGCCACTGATGAAAAA
Lca SNP 176 F	TAATCCGCAATAGGTGAAATCCAC	60	400
Lca SNP 176 R	GCTTTATGAACCCTTTGCTGACAG
Lca SNP 177 F	CGCCCAGCAGCCGTGTTAC	60	100
Lca SNP 177 R	TGTCCAACCACCAAGCCTCAAA
Lca SNP 190 F	AACGCGGCCAGAGACAACAAGAA	60	500
Lca SNP 190 R	AAAAACAACCCCTCCCCTCACAAT
Lca SNP 195 F	GAGGCCCACAAAGGCTTAGTG	60	200
Lca SNP 195 R	ACCGGTATCTGCCATCGTCA
Lca SNP 196 F	ATCATCCGGCCTTTGGAGAGC	60	430
Lca SNP 196 R	GGCGAGGCACCCCTGAATC
Lca SNP 199 F	GTGCCATGGCCTATGAGTTTACAA	60	400
Lca SNP 199 R	CACCTTCTCATCAGGCCAGTCAT
Lca SNP 201 F	GGTGTCACCAAAGCCTTCAGAAAT	60	500
Lca SNP 201 R	TTGGCAGATTGTAGTCCACCTTCA
Lca SNP 202 F	TATCCCCGGCAGCTGGTGAAGT	60	250
Lca SNP 202 R	GAAGGGAACGCGTTTGCTCTCG
Lca SNP 207 F	CCGTGGCTGAGACCCCAGAGAT	60	400
Lca SNP 207 R	GAAACGCTTGGCGGCATAACG
Lca SNP 209 F	AGGTGCACTGTTCCTGTCTGG	60	200
Lca SNP 209 R	AGCCCCCTCCCACCAGTAA
Lca SNP 211 F	AGGGGTGGTACAGGGGTTTGT	60	152
Lca SNP 211 R	AAGCCTATTTTCTCTGTTCTCTGC
Lca SNP 212 F	ATTTGGAGCTTTTCCTGAGAGG	55	200
Lca SNP 212 R	TTGCTGCGTTAACGTCATTTTA
Lca SNP 213 F	CTTCTCCGGGCCAAAGGTGTAGTC	60	182
Lca SNP 213 R	GGCCGTGCTGCCTTGTTTTCTAA
Lca SNP 5HTT F	TTGGGATGTTTAAGGCTCCTGAAG	54.1	328
Lca SNP 5HTT R	AAACCCTCCCCCTGTCCTGTTA
Lca SNP AMY1CA F	GGGCCAGAGACCAAAGCTGCTAC	58.6	400
Lca SNP AMY1CA R	CTACACGGTCGCCTGCACTCG
Lca SNP ANTIF02 F	TCCCTCCTGTGAAATTGGTTGG	57	1500
Lca SNP ANTIF02 R	AGGGACGCTGGCACAGACTG
Lca SNP AP F	GATGCGTGAATGGATCTCTGAA	52.6	140
Lca SNP AP R	GCACATGTAAATCACCGCTCAT
Lca SNP BIG F	GATTTTGAGCTTGGGCTGTAATGG	55.2	284
Lca SNP BIG R	CTGGATGCACCTGCAGTATGGAC
Lca SNP CYP19A2 F	GCTCACCGCCTATAGCCAAAGAA	55	500
Lca SNP CYP19A2 R	GGCCGAGTCCTGCCAAGAAA
Lca SNP LECT2 F	GTGTGATGATGCAGCCCTGACG	55.1	405
Lca SNP LECT2 R	TGGCCGCGGGATTATAATACAGTT
Lca SNP LYSOMG F	TGGCTTGTTTTGCTTCGTCAGA	54.8	409
Lca SNP LYSOMG R	TTGGGCTTGGAAGTATGCTAACAG
Lca SNP MSTN F	CTTCTATTACCGGTCAAGTGTTTC	50.4	321
Lca SNP MSTN R	CAAGGTATGCTGTGTATTATGTAA
Lca SNP MX A2B2 F	CAGCCTGAGCTGTAATTGATATTC	53.8	337
Lca SNP MX A2B2 R	AAAAGCGGAAAGGAAAATAAAAA
Lca SNP MYOSIN 1F	CGGAAAGAGGCAAAGTGGAT	51.4	432
Lca SNP MYOSIN 1R	TATGGCAGCAGTGAAGGAAAAC
Lca SNP MYOSIN 2F	ACCTCCCAGGAACAATAGACAGTA	53.3	177
Lca SNP MYOSIN 2R	TGTAAGGGGCCAATCATTCTT
Lca SNP PI F	CTTGGTCCCGGCTAAAGTCA	52.2	196
Lca SNP PI R	RCCCTTCATCAATATCAGCTCATT
Lca SNP PRL F	ATGTATTGACCTGTCACTGATTTG	49	168
Lca SNP PRL R	CAGTTGTGTTAAGAGTTTAGATGC
Lca SNP RF F	TGAGTCGCCACCTGTAAAGTGTAA	54.1	224
Lca SNP RF R	AGCCGATTATGTTTGGAAAAATGA
Lca SNP TIF2 F	CAAGCCCGGCTGTGAAGTTGATG	60	462
Lca SNP TIF2 R	ACACGATACCTGGCCGCACCTC
Lca SNP TUB F	CTGGCCCCTCTCCTCCACTG	57.7	410
Lca SNP TUB R	AGAGATGGGGCGGAAGTAACATTT
Lca SNP UNK F	GTGTTGCTGCAAATGAGTTTTT	51.5	296
Lca SNP UNK R	TATCCAAAGCCTGCAGTATGTC
