# Supplementary material for: A First Generation BAC-Based Physical Map of the Asian Seabass (Lates calcarifer)
Source: PLoS One. 2010 Aug 5;5(8):e11974. doi: 10.1371/journal.pone.0011974 (PMC2916840; doi:10.1371/journal.pone.0011974)
Supplement: Table S3 — The primer sequences used for identification of contig reliability by a PCR approach. (0.06 MB PPT) [file pone.0011974.s003.xls]

## Sheet: Sheet1
Table S3. Primers used for identification of contig reliability by a BAC end sequence-based PCR approach
Primer name	Primer sequence	Melting temperature	Expected product size (bp)
CTG921A1FF	CAGTGCCATGTAAATGTTTTCTGC	55	395
CTG921A1FR	CAGTCAGGGCTCTGTGAAGATTCT	55
CTG921A2FF	ATGTCCGGCCGACGAGATTAC	57	175
CTG921A2FR	AGGCACATTATGTTTGTCAATACC	52
CTG921A3FF	CCCCCACAGTATGGATTCAT	52	344
CTG921A3FR	TAAGGAGGGGACTGGAGTAGTTAC	52
CTG921A4FF	GACAAATAATGGCCATCTCAGAG	52	229
CTG921A4FR	TAGGCCTCGCTGTAAGGACA	52
CTG921A5FF	GGGCGAACCATCCCGAACAAAG	63	308
CTG921A5FR	AGCGGGGCAAGGGATAGAGTGATG	63
CTG869B3FF	ATTTGGGCTTGTCCTCAGTTTAT	53	142
CTG869B3FR	TTCCCTCTGTTTGGTACTTTCACT	53
CTG869B4FF	AATCCACAAAAGCGCATTAGTTT	54	162
CTG869B4FR	CTGACAAGTGGGGCTTTGGTA	54
CTG869B5FF	TTAGCCCTTGCTGTATATTATCCT	51	242
CTG869B5FR	CACCGCTGACATTTTCACAT	51
CTG869B6FF	TGGCCCCTTTTGTTGTTTTAGA	55	211
CTG869B6FR	TCTTGCGCTTCTGGCTCTGTA	55
CTG869B7FF	TACAGCCACGATCAATTCAATGTC	56	318
CTG869B7FR	AAGGGGAGGAGTAGGATCACAGAG	56
CTG869B8FF	TTGTTGCCACCACTCATACTTACA	54	175
CTG869B8FR	ATGCCCTACTACATGAGCAACATT	54
CTG869B9FF	CACCTGCCACCAGCACTGTA	54	186
CTG869B9FR	GAAGGCCTCAGACTGAATCCTG	54
CTG215B10FF	AGATTTTTCCTGCCAACCCCAGTA	59	350
CTG215B10FR	AAGGCCACCCACAGACTTGAGAGT	59
CTG215B11FF	AGGGAGGCATGCAGAGTTG	52	367
CTG215B11FR	CTTTGGGCTCAAGTAGAAATAACC	52
CTG215B12FF	ACTTATCGGCCTGGTCCTCTTACG	59	347
CTG215B12FR	CCATAGCTAGGCCCCGTCTGTGTA	60
CTG215C1FF	TGGGGCACGGAGGATGC	57	444
CTG215C1FR	CCTCCGCTTATCCCCTCTTCTT	57
CTG25C2FF	CCCGTTACCCAATCCCTTGAAA	59	183
CTG25C2FR	CAACCCCTGCGGTGACTTG	56
CTG25C3FF	TCGGTACCCGGGGATCCT	56	409
CTG25C3FR	TCATGGCCCCACTTCTTTTATGT	56
CTG372A6FF	CTTGGCTTTTACTTTTTCCAGTG	52	174
CTG372A6FR	ATGCCACAGGCTAAAAAGAGATA	52
CTG372A7FF	CCGTTTAAGGGCCTCAACAAGT	56	377
CTG372A7FF	AGGCGCCGTCTTTATGAAACTAA	56
CTG372A8FF	ATGCCTTTTTCATTGTTGCTCTT	54	212
CTG372A8FR	CTGCCCAATAAACCCTTACAAAC	54
CTG372A9FF	GAGCCCGGAGGTCATCATCAG	58	355
CTG372A9FR	CAGGGGATCAGAGGCTGTAATGG	58
CTG372A10FF	GACAGCCGCGGACCCATAACCAC	65	369
CTG372A10FR	AGGGCTCTTCCTTTCCTGCTGGAT	61
CTG372A11FF	TTGAACTGGGGACCTCTTGAG	53	376
CTG372A11FR	CATGGCAGCACGGCTCTA	53
CTG1210A12FF	TCTGGGGAATGAAAGATGATCT	49	393
CTG1210A12FR	TATTGGCCATACATATTGCTCTAAT	49
CTG1210B1FF	TTCCCCTGCACTGAAACATTTACC	58	377
CTG1210B1FR	CTGACCCCTGCACCTGACAATC	58
CTG1210B2FF	AACTTCGGCCAGCCGTCTGAGTA	61	125
CTG1210B2FR	CCCCCTGATTGCCCTGGTAAGA	61
CTG125C5FF	CCCCTCATCATCATGGTTACA	52	358
CTG125C5FR	TGATAAAAGGGAGCTTACTTCAAA	52
CTG125C6FF	TGTTAATTGGCGGTGATAAACCTT	56	243
CTG125C6FR	ACGGGGATGAGCATATTCAAAAC	56
CTG125C7FF	GAACGCGTTTGGTCTCTAAGGTTT	57	216
CTG125C7FR	AGAATGCGGCTTGTTTTGAGTCA	58
CTG125C8FF	CAGGCTACAGAGGCAGTTCC	51	143
CTG125C8FR	GGTGCAAATTTGGCTGTTG	51
CTG125C9FF	AGGCATGCAAGCTTCTGCTG	53	204
CTG125C9FR	AACCGAAAAATAATAATAAAGAGCTAG	48
CTG125C10FF	AGGTCCCCCATGTAACGGGTGTAG	61	138
CTG125C10FR	TTTTTATGGCCCAGAATGGCAGAG	60
CTG125C11FF	ATCATGGGAAAAGGGAAGACTG	54	213
CTG125C11FR	TTGCCCAGCATTTACTGACCT	54
CTG125C12FF	GGCATGCAAGCTTGTTGTATGT	54	197
CTG125C12FR	GGACAGGGTTGTGGTGAAAAGTA	54
CTG125D1FF	AGCCCAGTCAGGGAGGCATTTAT	59	269
CTG125D1FR	TGTGGCAAAAAGGGAATCATACAG	57
CTG598D2FF	AACGGACCAGAATGGGATTTAT	53	159
CTG598D2FR	GAGAGCGGCCAACCTACAAT	53
CTG598D3FF	NAGGCATGCAAGCTTGTGAAAG	55	238
CTG598D3FR	GCTGGAACCTGAGCATTTTGAT	55
CTG598D4FF	ACAATCCCACATTCATACCCAGAA	56	412
CTG598D4FR	GCCCCGCTCATCAACCTG	56
CTG598D5FF	CAAGGCGTCACTTTCAATCTGTC	55	142
CTG598D5FR	TCTGGCAGTTGCAGTCAAATAGAC	55
CTG598D6FF	TTTTAGGATGCGATGGTTGC	53	197
CTG598D6FR	CAAATGCCCTTAAAGAAACTGAAT	53
CTG598D7FF	GTTTCTGAAGGCCTACATTGATGC	50	174
CTG598D7FR	CAATTTAGATGCACTGTGTTGTGACT	50
CTG598D8FF	CACAGGGGAAAGAAATAAGTCCA	54	251
CTG598D8FR	AAGGGATAAGCCTGCATTTTTCT	55
CTG598D9FF	TTGGCTAACAATCCCAGCATTCTT	58	286
CTG598D9FR	ACCAGCAGAGGCCCCACAG	57
CTG598D10FF	GAATCAATCTGCCCATTTTCTTG	55	210
CTG598D10FR	TCCAGCATCCAGATGTCCTGT	54
CTG598D11FF	AGATCCGGAACAACAACCCCTCTA	59	260
CTG598D11FR	GCAGCGGATGATAGCCACGAT	59
CTG686D12FF	TGGGGGCAAAGGAAACCAAC	58	359
CTG686D12FR	TGAAGCAGCGTCTCTGTAGCACAT	58
CTG686E1FF	AGTGTTTTGCTGTTCCCAGAATCT	55	333
CTG686E1FR	GCCCCGGACAGGTACAGTAGA	55
CTG686E2FF	CTGGCCAGATCTTAGCTCAGAGTT	55	313
CTG686E2FR	TTGGCAAGCCTTTCATATCTTTTG	57
CTG686E3FF	ATACCCCTGCTTATCAACAAATCT	52	296
CTG686E3FR	CCATCTCCCCTAGTGTATCATTCT	52
CTG686E4FF	CTGCCAGTGTTGGTGTTATCTCTG	55	159
CTG686E4FR	AGACCGACTCTTTTTCCCTAAA	51
CTG686E5FF	GAAAGCTCAGAGGGCAGTTGTGAC	58	167
CTG686E5FR	GCCGGCCACCCGAGTCT	58
CTG686E6FF	ACCGCTACACCAAGCTGTCCTA	54	161
CTG686E6FR	CCTTTAATTTGGGCTGGTAATCA	54
CTG686E7FF	AATGGCTGCATATTCAAGGAGTG	55	152
CTG686E7FR	AAGGTCCCAAAGCTCAGTCCA	55
CTG686E8FF	NAGGCATGCAAGCTTGGATTTCT	57	202
CTG686E8FR	AGAGGCCCCTCATAACCTACTGG	57
CTG53E9FF	ATTCATGTTTGGCTTGATGTCTCT	54	137
CTG53E9FR	CGCTTCAAAAATTGGGAGTAAGA	54
CTG53E10FF	GTCCCATCTAGCTTGCATACACA	54	258
CTG53E10FR	CTTTCACCCCGCATATCATAAA	54
CTG53E11FF	CCATGAAGTGCGCTGAGTAGGACA	60	131
CTG53E11FR	GCTGGCGAGAAACGGCAGGAGA	64
CTG53E12FF	CAGGCATGCAAGCTTTGAGTC	55	158
CTG53E12FR	CTGGGCTGACAAGCAGTCTTACT	54
CTG53F1FF	NAGGCATGCAAGCTTTTACTAAA	57	113
CTG53F1FR	AGAGATAGACAGAGAAGGAGAGACA	62
CTG53F2FF	CTTCAGCCTCAAGGATGTTTAGAT	53	168
CTG53F2FR	AAAGCTGAGGGTGTGGAGATG	53
CTG53F3FF	CAGAGCCGAGATAGAAAGAGGTC	53	171
CTG53F3FR	AGCTATTTCATATCGGTGCTTCT	51
CTG53F4FF	CAGGGAGGAGGTGGGTTGC	57	176
CTG53F4FR	GGGTTGGCTGATCGATTTCTCT	56
CTG53F5FF	GCAGCAATTGCAGCCTAAAC	53	217
CTG53F5FR	CACGCTGGTATATCAAATCTGTCT	52
CTG53F6FF	CAGGCATGCAAGCTTTGAGT	60	191
CTG53F6FR	GCCTTGTTTAATGCCCATATAA	57
CTG491F7FF	ACTGGCAGGTCTGACTTCATTTTA	54	153
CTG491F7FR	ATTTCCCGCTTTTCCCTCTC	54
CTG491F8FF	AACAGACCGCATAGAGACAACAGG	56	374
CTG491F8FR	AGCCCGGTCGGTGACTTTC	56
CTG491F9FF	ACACCCCATCTGCTGCTACGAACT	60	138
CTG491F9FR	GTGGCCTCGCTTCCAATCCTC	60
CTG491F10FF	TGCAAAGCTAGCTAAGGAAACAT	52	204
CTG491F10FR	GCTATATCTGGGCTCGGTCTAA	52
CTG491F11FF	TGTCCCTTGTTAGCATTTTGAG	51	333
CTG491F11FR	GTACCGCCGTCTGTTTGTTT	52
CTG491F12FF	TTCACAGCAGGTCTTCAAAAATA	51	254
CTG491F12FR	CTCAGTAAGCGGCCATAGTTCT	52
CTG491G1FF	GCATGCAAGCTTTTATTTTAGTGA	53	175
CTG491G1FR	GATTAGCAGCCAAATGGATTAGTC	53
CTG491G2FF	GGTCGACTTCTATGAACCCTTCA	54	111
CTG491G2FR	AATGGGATTTACCTGTCATTATCT	50
CTG322G3FF	CATCTCTGTAAAGCCCGTCCTGA	57	217
CTG322G3FR	ATCCCCCGTGCCGTCCAT	59
CTG322G4FF	AGTAGCGCCAGAGCCCGTAGT	57	165
CTG322G4FR	GGCCCTTGCATGCAGACAGTA	57
CTG322G5FF	ATGCAAGCTTGATGTTCTATGC	51	242
CTG322G5FR	AAAGCGAGACAATTGAAAACACT	52
CTG322G6FF	ATGCAAGCTTTAAGAGGGAACTG	54	169
CTG322G6FR	CTTCACAAAACACAAATCTGAGCA	54
CTG322G7FF	CAGGCGTGAACTCTATTTGTCAG	53	216
CTG322G7FR	ACTCATCACCGAGGATTTGAAGT	53
CTG322G8FF	CAGCCTTCCCAGATCTCAGACA	56	213
CTG322G8FR	ATCGATTTCACACCGACAGTCC	55
CTG588G9FF	AGGCTGTCGTCCCTGATGACC	58	205
CTG588G9FR	CCTGAATGACCGGAGGAGGAC	57
CTG588G10FF	GTGCCCTCTGCATCTCCACTTC	57	165
CTG588G10FR	ACATTTGCAGATGAAAACAACACA	54
CTG588G11FF	ACGGCCAGTGAATTGTAATACGAC	56	248
CTG588G11FR	TCAAGGCTTTACAGCTCCTCAGAG	56
CTG588G12FF	CTCCGGCGGGTGATCTTTAGAAG	60	154
CTG588G12FR	TTGCTGCTCCGGCGTTCG	60
CTG588H1FF	GACCAGGGCCAATTAGCACTG	56	165
CTG588H1FR	TGTGAAGATGCCAAAACAAGACC	56
CTG588H2FF	TTACGCAAGCAAATAAATCTCTGT	52	204
CTG588H2FR	AAAAAGTATGGTAGCGCCTTAGG	53
CTG588H3FF	CTGCGTGGGAGGAAGTGAATAA	56	161
CTG588H3FR	CTCCAAGGTAAGCCTGAATACAGC	55
CTG588H4FF	AGGCATGCAAGCTTGACTCATCA	59	162
CTG588H4FR	TGTGTCACTGCCAATTTCCAACAA	59
CTG588H6FF	AAGGTTAACACGCGGGAGATTA	55	241
CTG588H6FR	TGTAGTGAGCCTTGATTGCTGGTA	56
CTG588H7FF	TCACTTCTGGCCTTTCCTTTTGA	57	230
CTG588H7FR	TAGCGGTTGAACTCACTCCAGAGA	57
CTG588H8FF	CTCAGTCCCGCAGGCTCTTCAT	59	275
CTG588H8FR	TCTGGCATTGTTCCTTTTGTTTGA	58
CTG588H9FR	GCAGGCATGCAAGCTTTGTATT	56	179
CTG588H9FR	TGGCATGTTTGGTCCATTGTT	55
CTG231H10FF	AGGCATGCAAGCTTAACAAGTGT	55	339
CTG231H10FR	ATCGGTTCAAGCTCAGCAGTATTT	55
CTG231H11FF	GCATTGCATATGGCTTATTCTGTG	56	192
CTG231H11FR	TAAAACTTTTGGGGCCGTCTTCTC	59
CTG231H12FF	ATTCCCAACCGCTGGCAGAG	59	159
CTG231H12FR	ATTTGGATGGACTGGGGCTTACC	59
CTG921A4RF	AGCCTGGATCACTGTCCGTCTCC	60	264
CTG921A4RR	AGCTGCCTTGCTGTCTCGTTGTC	60
CTG598D8RF	CAGCAAATGACAGGCTTCTTCTTG	57	155
CTG598D8RR	TGCGGGGCTCTGATATGTTCCTA	60
CTG53E11RF	GGGTGTTCCCCTAAAATGAAGATT	56	233
CTG53E11RR	CGCCAGGCTCGACATCCCACAT	65
CTG53F2RF	ATCGCATTCTATTGCAAAAAGTTGTC	57	332
CTG53F2RR	TACTGTTGCGGTTCACACTCACC	56
CTG491F10RF	CATGGGAGATCAGGGCATACAATG	59	432
CTG491F10RR	TCCAGCCCCGCAGATAAGCAGTA	62
CTG322G5RF	GCTGCTTTCCCATTAGGTCAGTGGTC	62	179
CTG322G5RR	ACCTCATTGGTGCCCCTGTTATCTG	61
CTG869B5RF	AGCTCGGAGGATTTCATCTGTGT	56	292
CTG869B5RR	GCTGCAATACTGCTGCCTTCAT	56
CTG588H4RF	AGACTGAAGCTGGACGATGGAC	55	177
CTG588H4RR	AAAAGGCATACCTGGAAATCTAACA	55
CTG588H6RF	CCCCCTGACCTCGCCAACC	61	134
CTG588H6RR	CGCTGCGCCTCTCAGTCTTTTCT	60
CTG588H7RF	ATTGAAGCCATTTTCTGTCCACTG	56	184
CTG588H7RR	TTCAGATAATGGGTGACCACAGGT	56
CTG372A8RF	TCCTGCTGAGGGAAACATCCTGTC	60	207
CTG372A8RR	GAGCGCCACTGAGGTCTGAGTTTC	60
CTG125C12RF	GGGCGGGCCTTGTCATCAGAT	62	251
CTG125C12RR	GTCGCTTGAGGCCAGAGACAGGA	62
					Table S2. Primers used for identification of contig reliability by a BAC end sequence-based PCR approach	Table S2. Primers used for identification of contig reliability by a BAC end sequence-based PCR approach	Table S2. Primers used for identification of contig reliability by a BAC end sequence-based PCR approach	Table S2. Primers used for identification of contig reliability by a BAC end sequence-based PCR approach	Table S2. Primers used for identification of contig reliability by a BAC end sequence-based PCR approach	Table S2. Primers used for identification of contig reliability by a BAC end sequence-based PCR approach	Table S2. Primers used for identification of contig reliability by a BAC end sequence-based PCR approach	Table S2. Primers used for identification of contig reliability by a BAC end sequence-based PCR approach	Table S2. Primers used for identification of contig reliability by a BAC end sequence-based PCR approach	Table S2. Primers used for identification of contig reliability by a BAC end sequence-based PCR approach	Table S2. Primers used for identification of contig reliability by a BAC end sequence-based PCR approach	Table S2. Primers used for identification of contig reliability by a BAC end sequence-based PCR approach	Table S2. Primers used for identification of contig reliability by a BAC end sequence-based PCR approach	Table S2. Primers used for identification of contig reliability by a BAC end sequence-based PCR approach	Table S2. Primers used for identification of contig reliability by a BAC end sequence-based PCR approach	Table S2. Primers used for identification of contig reliability by a BAC end sequence-based PCR approach	Table S2. Primers used for identification of contig reliability by a BAC end sequence-based PCR approach	Table S2. Primers used for identification of contig reliability by a BAC end sequence-based PCR approach	Table S2. Primers used for identification of contig reliability by a BAC end sequence-based PCR approach	Table S2. Primers used for identification of contig reliability by a BAC end sequence-based PCR approach	Table S2. Primers used for identification of contig reliability by a BAC end sequence-based PCR approach	Table S2. Primers used for identification of contig reliability by a BAC end sequence-based PCR approach	Table S2. Primers used for identification of contig reliability by a BAC end sequence-based PCR approach	Table S2. Primers used for identification of contig reliability by a BAC end sequence-based PCR approach	Table S2. Primers used for identification of contig reliability by a BAC end sequence-based PCR approach	Table S2. Primers used for identification of contig reliability by a BAC end sequence-based PCR approach	Table S2. Primers used for identification of contig reliability by a BAC end sequence-based PCR approach	Table S2. Primers used for identification of contig reliability by a BAC end sequence-based PCR approach	Table S2. Primers used for identification of contig reliability by a BAC end sequence-based PCR approach	Table S2. Primers used for identification of contig reliability by a BAC end sequence-based PCR approach	Table S2. Primers used for identification of contig reliability by a BAC end sequence-based PCR approach	Table S2. Primers used for identification of contig reliability by a BAC end sequence-based PCR approach	Table S2. Primers used for identification of contig reliability by a BAC end sequence-based PCR approach	Table S2. Primers used for identification of contig reliability by a BAC end sequence-based PCR approach	Table S2. Primers used for identification of contig reliability by a BAC end sequence-based PCR approach	Table S2. Primers used for identification of contig reliability by a BAC end sequence-based PCR approach	Table S2. Primers used for identification of contig reliability by a BAC end sequence-based PCR approach	Table S2. Primers used for identification of contig reliability by a BAC end sequence-based PCR approach	Table S2. Primers used for identification of contig reliability by a BAC end sequence-based PCR approach	Table S2. Primers used for identification of contig reliability by a BAC end sequence-based PCR approach	Table S2. Primers used for identification of contig reliability by a BAC end sequence-based PCR approach	Table S2. Primers used for identification of contig reliability by a BAC end sequence-based PCR approach	Table S2. Primers used for identification of contig reliability by a BAC end sequence-based PCR approach	Table S2. Primers used for identification of contig reliability by a BAC end sequence-based PCR approach	Table S2. Primers used for identification of contig reliability by a BAC end sequence-based PCR approach
[truncated: 206 more columns]
